# Supplementary material for: Comparative Untargeted Metabolic Profiling of Different Parts of Citrus sinensis Fruits via Liquid Chromatography–Mass Spectrometry Coupled with Multivariate Data Analyses to Unravel Authenticity
Source: Foods. 2023 Jan 29;12(3):579. doi: 10.3390/foods12030579 (PMC9914239; doi:10.3390/foods12030579)
Supplement: Supplementary file 1 [file foods-12-00579-s001.zip]

Archive with 1 entries (1 files):
- foods-2147729-supplementary.pdf
